# Supplementary material for: Full-Length Transcriptome Sequencing and Comparative Transcriptomic Analyses Provide Comprehensive Insight Into Molecular Mechanisms of Cellulose and Lignin Biosynthesis in Cunninghamia lanceolata
Source: Front Plant Sci. 2022 May 31;13:883720. doi: 10.3389/fpls.2022.883720 (PMC9194830; doi:10.3389/fpls.2022.883720)
Supplement: Supplementary file 1 [file Table_1.XLSX]

## Sheet: Sheet1
Table S1. The primers used in qRT-PCR analysis
Genes name	Sequences of primers (5’→3’)
	Forward	Reverse
Actin	GTACTGCTTGTAGGTGGAGTTGC	TAGAATACCAAGAACAGCACCAC
CL.10150.1	CTGTGCATCTTTTCCAGAATG	CATTTCACATTACTTCAGAGC
CL.11952.2	GTTGAGACGAGACTGTTGTAT	GTCGAATTTGTAGTGCCGTGT
CL.13250.8	GCTTGCACATTCTTAATCAC	CAGCTTGCACATTCTTAATC
CL.15003.1	CAATGAAGGCAAGCTAGTG	CTAGGAGCCCACAAACAGTG
CL.19402.13	TCTCATGGGCAGACAGAACAG	GACTCCCTAATGCCATGAATC
CL.343.1	CTTGCTTTGGGTGAGGATAGAC	GATACAAACACATCGGAGAC
CL.34562.4	CCGGCGAGTGTATTGAAATTG	CGGGAAGTAAAACCACGAAGC
CL.35464.8	GACAACGCATTTTTAGCAAGC	TATATGCCCAGGTGCTAGATC
CL.35692.8	GCTGGATTTTACTCTTACGGT	TGGATTTTATTGTGAAGGGAC
CL.39491.4	CTAGTTCCTCCACTACCCAGC	GAGTTCAAGAGCGTAGATGGC
CL.4241.14	GTGCTTGGATGGATGGACTG	GCATGCCCACACATTATTC
CL.43594.2	AGGAATTTGACGATTTGGATG	AATATGTAAGCAACCAAGAGC
CL.43735.1	CCATGTCATTAAGACTTCGAG	AGGCAGTGAAACTCAAATTAC
CL.43787.4	AGAAGCAGCATGTCAAAACAG	TTGCTTCTGGTGTCATTTCTG
CL.48211.3	TGCCTGACATGACTCTACTTC	TTTGCCATGTATTAGAGGTGC
CL.4936.22	TCAGTCCTCACTTCCGCCATC	TCGAAATACAAGCCATTGCAC
CL.50218.1	GAATAGCGTATTTGTCCGGTC	CTTGTTGCAGATACATCAGGAC
CL.50729.1	CAGCTTGCACATTCTTAATC	GGAGAGTTATTGAAGCAGAC
CL.52466.1	GATTGAAGATGGCATGGGTTG	GTTGCCCTCAGATTCCGAGCT
CL.55146.1	TATGCTATTGGAGTGCCTGAG	ACCTCCCAATTCCACACCTCT
CL.55405.1	CTAAGGCTAAAGTATGCAGTG	ATGCCACCATGAACAACAAAG
CL.58418.3	GCAATGGAAAGGTTGGAGAAG	CCGTCTTTCGCTCCTAAATTG
CL.60191.1	AGATTCCTCTACGATATGCAC	AACCTGCATCCATCAAGATTC
CL.61187.4	TGACCAGATGCTCTACTGTAC	ATTCTGCACCACAGTCAATAG
CL.61318.8	AAATTAAGATCAGTCCTGCCG	TGAGTGGAAAGAAGTTGGAAG
CL.65027.1	AGGGTTTTCTTCATTAGCTTC	AGCCGCATCATTTCCTCTGGT
CL.65493.2	GCAGTGGGATACAAATTCAGC	ATTCAGTGCAAATAGTGTGTC
CL.66235.1	ACGTTCCTCCTCCCAGCAATG	AGCCGGAGTAGAAACACTCAG
CL.67393.4	GCAATGAAAAGACTCCTCAAC	CTCTCCAATTTCAACACCCAC
CL.67870.5	CACTATACAATCGAGCTGAAC	CATTCATAAACTTGGGACAGC
CL.67897.1	AGAAAGGAGTGAGCAAGAGTG	CACGTCTCTTTGGGAGTTCAC
