# Supplementary material for: Full-Length Transcriptome Sequencing and Comparative Transcriptomic Analyses Provide Comprehensive Insight Into Molecular Mechanisms of Cellulose and Lignin Biosynthesis in Cunninghamia lanceolata
Source: Front Plant Sci. 2022 May 31;13:883720. doi: 10.3389/fpls.2022.883720 (PMC9194830; doi:10.3389/fpls.2022.883720)
Supplement: Supplementary file 2 [file Table_2.XLSX]

## Sheet: Sheet1
Table S2. Post-Filter sequencing data statistics
cDNA size	Polymerase Reads	Total Number of Polymerase Bases	Number of Subread	Total Number of Subread Bases	Mean Subread length
3-6K	420338	5618363809	1819873	5552364381	3051
1-2K	24671	424425081	155485	416668128	2680
2-3K	110212	2627145486	1164013	2565048637	2204
1-2K	205046	4427968370	3032823	4286404187	1413
2-3K	84688	1719691466	758468	1672189001	2205
1-2K	71298	2089138347	1510321	2002459883	1326
2-3K	134110	3739107499	1637838	3644851475	2225
Total	1050363	20645840058	10078821	20139985692	1998
