# Supplementary material for: Full-Length Transcriptome Sequencing and Comparative Transcriptomic Analyses Provide Comprehensive Insight Into Molecular Mechanisms of Cellulose and Lignin Biosynthesis in Cunninghamia lanceolata
Source: Front Plant Sci. 2022 May 31;13:883720. doi: 10.3389/fpls.2022.883720 (PMC9194830; doi:10.3389/fpls.2022.883720)
Supplement: Supplementary file 3 [file Table_3.XLSX]

## Sheet: Sheet1
Table S3. Information statistics of Reads Of Insert (ROI) from SMRT data
Cell	Library Size	ROI Base Number	Average Length of ROIs (bp)	Maximum Length Reads (bp)	Minimum Length of Reads (bp)
m*_162343	3k~6k	793904135	3745.17	14758	50
m*_003616	1k~2k	32682381	3048.73	14880	51
m*_102846	2k~3k	218803185	2472.69	14389	50
m*_044814	1k~2k	267167991	1567.36	12667	50
m*_143149	2k~3k	161403179	2497.96	14501	50
m*_085416	1k~2k	94922485	1474.68	14819	50
m*_183754	2k~3k	285887389	2520.01	14848	50
