# Supplementary material for: Full-Length Transcriptome Sequencing and Comparative Transcriptomic Analyses Provide Comprehensive Insight Into Molecular Mechanisms of Cellulose and Lignin Biosynthesis in Cunninghamia lanceolata
Source: Front Plant Sci. 2022 May 31;13:883720. doi: 10.3389/fpls.2022.883720 (PMC9194830; doi:10.3389/fpls.2022.883720)
Supplement: Supplementary file 4 [file Table_4.XLSX]

## Sheet: Sheet1
Table S4. The expression profiles of the enzyme-coding genes and hub-genes in cellulose and lignin biosynthesis network of C. lanceolata.
Enzyme-coding genes	Name	Member	Gene_ID	Transcripts Per Million (TPM) values								Expression pattern
				S1	S2	S3	S4	S5	mean	Bark	Xylem	up	down
Cellulose related	CesA	CesA1	CL.19402.13	43.675	76.7081	89.6666	147.589	171.808	105.889	17.6138	383.76*	yes
			CL.22667.1	6.91624	13.4492	16.4716	25.4313	33.2307	19.0998	1.62875	75.37*	yes
		CesA2	CL.17.61	0.178804	0.0941652	0.0499411	0.0950672	0.064639	0.0965234	0.046465	0.0713683
			CL.193.4	1.21279	0.932011	0.5825	0.537279	0.580718	0.76906	0.434168	0.233281
			CL.343.1	3.63079	1.73571	1.61231	1.54112	1.73803	2.05159	2.06091	0.762053
		CesA3	CL.3351.2	162.987	87.5837	57.9697	63.4978	79.9956	90.4067	47.1086	26.6849
			CL.353.1	0.121239	0.0341198	0.0212833	0.0517853	0.0443391	0.0545534	0.0612121	0.0104668
			CL.6512.1	200.393	112.96	74.7435	75.185	79.8104	108.618	48.3203	36.1752
		CesA4	CL.11009.1	1.98058	7.11493	7.72156	12.801	8.13934	7.55148	1.22737	11.4864
			CL.492.1	0.378822	0.206182	0.128375	0.195551	0.229454	0.227677	0.141982	0.0989757
			CL.4936.22	32.433	53.8004	58.0537	101.839	144.764	78.1779	12.4646	257.88*	yes
		CesA5	CL.1769.2	0.430374	0.34474	0.188221	0.125435	0.145309	0.246816	0.446859	0.646467
		CesA6	CL.23898.11	282.364	196.863	126.038	102.584	107.627	163.095	69.1385	36.1446
			CL.366.63	1.39049	0.988109	0.457107	0.570924	0.541395	0.789606	0.265135	0.149739
			CL.395.1	0.214798	0.193701	0.0925804	0.068172	0.0523235	0.124315	0.068802	0.0417387		yes
		CesA7	CL.1295.24	19.3262	44.0154	44.7601	60.5389	73.9323	48.5146	7.39717	158.30*	yes
			CL.1418.1	9.92153	22.9878	28.0719	39.0993	36.45	27.3061	4.90098	72.1247
		CesA8	CL.35510.1	1.0127	5.13992	6.12589	6.89978	8.32681	5.50102	0.878677	16.85*	yes
		CesA9	CL.37860.1	4.90748	3.0557	3.08465	7.17872	10.1319	5.6717	7.3502	0.123982
	KOR	KOR1	CL.32747.44	51.3821	21.5879	12.253	14.8288	14.7044	22.9512	71.77*	14.7671
	HK	HK1	CL.19860.2	1.42864	0.0560559	0.0144952	1.02061	2.65413	1.03479	0.175662	0.252663
	UGP	UGP1	CL.56825.2	0.0383913	0.816764	1.69441	1.03563	1.1109	0.939219	0.269883	0
	GTF	GTF1	CL.24621.5	1.05416	0.564521	0.60978	0.437354	1.36474	0.806111	0.608662	0.173323
	SUS	SUS1	CL.47142.1	1.31908	0.220102	0.0353566	0.0558084	0.118324	0.349733	0	0.0134431
		SUS3	CL.10150.1	1.64352	0.669031	0.3999	1.27861	1.79446	1.1571	0.318701	2.22366
	FRK	FRK4	CL.60165.2	0.111397	0.369685	0.440067	0.832103	0.890772	0.528805	0.532895	0.0176436	yes
		FRK2	CL.42265.2	1.1651	0.0673822	0.086396	0.957739	2.18364	0.892051	0.0644687	0.0821396
		FRK3	CL.47480.1	0.615153	1.10016	1.01963	1.37228	0.721759	0.965798	1.07152	0.713391
Lignin related	PAL	PAL1	CL.34562.4	118.172	185.313	212.911	208.861	187.03	182.457	71.5401	462.18*
			CL.4241.14	60.2675	14.3794	18.2341	21.8158	27.8814	28.5156	52.7318	27.9154
		PAL2	CL.37268.8	96.6606	51.489	34.9621	32.6649	38.3263	50.8206	25.7599	0.934911
		PAL3	CL.15003.1	13.3615	41.3666	43.9442	37.5023	47.6561	36.7661	1.02416	321.37*
	C4H	C4H 2	CL.13250.8	16.5758	36.6722	37.9261	35.6893	35.0819	32.3891	6.45084	124.84*
			CL.50729.1	170.701	316.486	339.38	364.694	375.882	313.429	62.1823	1130.93*	yes
		C4H 3	CL.16438.6	0.0737199	0.0589929	0.188418	0.339299	0.515793	0.235245	0.026962	0.322841
		C4H 4	CL.25507.2	1.54958	0.667434	0.971422	1.89777	2.2186	1.46096	0.767837	4.66785
			CL.29244.1	6.60486	7.82021	9.17549	13.3751	13.9212	10.1794	3.70214	32.915*	yes
	4CL	4CL1	CL.12367.1	0.776833	0.200097	0.095415	0.912071	1.25208	0.6473	0.140826	0.0526708
			CL.2879.4	3.27843	0.406846	0.394163	6.40435	10.2541	4.14758	0.982207	0.669943
			CL.37243.1	2.52698	1.03652	0.612707	1.56793	1.39101	1.42703	1.10005	0.508652
			CL.44516.5	27.6829	19.6453	10.959	16.3623	18.886	18.7071	16.6391	7.08463
			CL.54359.1	93.9344	64.9561	61.3879	138.586	150.035	101.78	189.92*	71.4082
		4CL2	CL.3310.1	1.23858	0.741499	1.20918	1.55231	2.17886	1.38409	1.02989	0.338946
			CL.45739.1	18.86	36.1564	37.3733	42.7469	46.1626	36.2598	38.9351	15.9907	yes
		4CL3	CL.47543.3	2.70526	4.16589	4.08545	7.00579	8.61759	5.316	1.6446	7.00211
		4CL4	CL.37206.1	1.77141	0.170296	0.157238	0.77839	1.97611	0.970689	0.493254	0.619382
		4CL5	CL.22356.2	0.663959	0.155157	0.199161	0.265654	0.360445	0.328875	0.134639	0.207005
			CL.43446.1	26.9371	8.6273	8.90463	8.55915	9.25861	12.4574	12.8272	29.4533
			CL.46551.1	18.3937	6.34007	5.78248	5.1763	6.18375	8.37526	6.8917	23.7811
	C3H	C3H1	CL.20631.8	2.68649	5.30847	2.59207	5.51004	6.37928	4.49527	0.90917	23.28*
		C3H2	CL.34062.1	1.84855	4.91273	5.23047	2.02053	1.00797	3.00405	1.19477	6.12974
			CL.42180.1	4.65333	2.89017	4.14702	3.08459	2.3458	3.42418	1.01633	9.24*
	HCT	HCT1	CL.19238.12	0.648642	0.977697	1.46204	1.24052	1.93203	1.25219	0.256305	3.57282
			CL.55732.1	84.2562	217.733	252.092	211.378	179.433	188.978	29.6645	575.42*
		HCT2	CL.60149.2	4.99318	0.464627	0.319867	0.317563	0.411069	1.30126	0.140498	0
		HCT3	CL.60331.1	12.5216	2.47469	1.39018	1.94474	2.0549	4.07722	2.04647	0.101094
		HCT4	CL.49498.7	1.28977	10.8976	12.93	13.6039	12.8464	10.3135	6.21075	2.77728
	CCoAOMT	CCoAOMT	CL.67870.5	11.3584	27.9234	38.2158	39.3497	42.507	31.8709	33.9049	67.60*	yes
		CCoAOMT	CL.69822.1	4.03983	28.0337	32.187	31.4571	26.2245	24.3884	20.288	13.7031
	CCR	CCR1	CL.59769.6	165.753	350.407	349.169	308.159	297.442	294.186	103.82	853.69*
		CCR3	CL.64558.2	7.30017	0.61705	0.710204	1.96686	2.42149	2.60316	3.32392	38.544*
			CL.65027.1	21.1605	19.8482	35.5724	63.1762	70.9666	42.1448	134.68*	82.8302
		CCR4	CL.67112.1	286.272	202.659	165.477	132.912	103.481	178.16	59.5175	27.1872		yes
		CCR5	CL.40179.3	0.643605	0.146626	0.0897287	0.111827	0.183643	0.235086	0	0.0179087
			CL.61672.3	49.6399	25.3865	23.6417	12.8035	10.6667	24.4277	6.92704	10.4577		yes
			CL.65169.1	58.681	35.8545	26.1049	17.1715	15.2253	30.6075	7.69581	15.3394		yes
		CCR6	CL.67215.4	71.0609	46.4638	44.2592	32.4066	31.1218	45.0625	26.1211	13.8215		yes
		CCR7	CL.65493.2	1.24459	8.65446	17.4895	28.8281	34.3451	18.1123	32.8344	105.32*	yes
			CL.68828.1	0.414932	0.525307	0.802659	1.53512	2.59142	1.17389	0.742138	3.82*	yes
	CAD	CAD	CL.67393.4	41.2493	68.6	92.2785	104.885	109.534	83.3093	63.9137	107.159	yes
	POD	POD1	CL.65064.1	10.2053	4.03441	1.25264	1.09224	1.07574	3.53206	1.56105	0.168558		yes
		POD2	CL.71128.1	79.6581	44.9331	20.9888	37.9836	44.0103	45.5148	2.83215	127.93*
		POD3	CL.63423.1	46.6627	55.626	45.0513	35.8407	22.5559	41.1473	9.86328	10.7375
		POD4	CL.35576.1	37.4033	22.0479	13.4591	10.0336	7.28369	18.0455	12.1357	5.14501		yes
			CL.58212.9	280.507	165.061	87.9358	69.6253	58.8854	132.403	55.4618	16.7747		yes
		POD5	CL.67922.2	52.8636	4.21874	0.277365	0.459127	0.558148	11.6754	0.225474	0.305312
		POD6	CL.69560.2	12.151	1.79885	0.103686	0.18808	0.104528	2.86922	0	0.102395
		POD7	CL.69441.1	21.171	1.68102	0.832321	1.12002	0.786995	5.11826	1.77545	0.053815
		POD8	CL.55782.4	15.3869	30.2766	14.9509	9.45932	6.15354	15.2454	3.6796	76.24*
			CL.67546.1	0.938877	1.76275	3.04139	6.34405	7.86015	3.98944	2.55147	3.25041	yes
			CL.69628.1	1.31493	1.72828	0.625678	0.559659	0.621487	0.970007	0.214687	3.44107
		POD9	CL.59790.6	11.496	6.97358	2.02506	2.8347	1.75713	5.01729	0.2209	7.13305
			CL.61084.6	18.5185	77.0194	114.995	73.5328	70.1004	70.8332	61.0693	21.866
			CL.62127.6	111.508	99.5804	58.1561	44.7919	40.5968	70.9267	31.6483	30.5679		yes
			CL.66882.1	12.7775	11.5196	7.60981	6.79019	5.77099	8.8936	2.62555	12.9474		yes
		POD10	CL.65213.3	10.3927	32.1875	45.6109	28.372	25.4376	28.4001	24.2274	46.9009
			CL.66757.1	83.9389	77.9253	56.8053	52.8882	42.8695	62.8854	44.0225	87.0096		yes
		POD11	CL.64631.8	18.4762	12.4893	7.23494	8.33473	7.68983	10.845	5.96224	0.553467
			CL.68051.2	44.8303	36.6633	21.2511	14.8274	11.3642	25.7872	6.54858	0.617843		yes
			CL.70116.2	59.817	40.2687	30.8933	19.8305	12.5662	32.6751	16.1207	14.2469		yes
		POD12	CL.69183.1	5.30913	16.1234	16.4459	7.36492	4.98502	10.0457	2.64151	70.45*
			CL.69210.1	4.01794	6.9977	4.56957	1.27172	0.842633	3.53991	0.369262	4.88432
		POD13	CL.68800.5	45.145	23.6464	5.45755	7.89273	5.07999	17.4443	11.1223	8.32568
		POD14	CL.64710.2	85.1911	22.9448	8.17802	6.30827	6.0419	25.7328	5.13731	0.991732		yes
		POD15	CL.63029.4	34.8687	7.65301	1.28008	1.09872	0.830404	9.14618	0.366472	0.0217562		yes
		POD16	CL.68394.1	2.42787	20.4802	21.4051	20.3201	18.6531	16.6573	10.7029	9.71489
			CL.70155.1	2.10807	22.6753	24.8169	22.4568	17.1197	17.8354	6.77945	7.60246
		POD17	CL.69472.2	1.34837	13.6713	9.00981	12.9378	19.4548	11.2844	17.4761	0.482672
		POD18	CL.68181.1	9.34838	3.32581	0.91082	0.957157	0.909649	3.09036	0.444941	1.51866
		POD19	CL.62772.10	181.774	148.642	30.0375	33.6965	25.6114	83.9524	29.9777	0.210441
		POD20	CL.64409.2	3.28689	10.5352	11.8285	15.1337	12.4995	10.6568	2.7019	19.0623
		POD21	CL.70520.1	1.04356	1.99359	1.60682	1.41508	0.515151	1.31484	0.103144	16.90*
		POD22	CL.44745.4	22.5608	35.6162	24.1805	18.1842	15.2215	23.1526	20.1927	34.6981
			CL.66725.1	1.50747	0.722017	0.372529	0.747541	0.734671	0.816845	0.230094	0
		POD23	CL.63211.3	93.8979	39.0099	27.5756	33.1369	31.4009	45.0042	46.51	10.4137
		POD25	CL.63705.23	66.9132	110.05	140.978	119.157	125.727	112.565	119.402	305.28*
			CL.65388.1	12.9281	44.26	31.5905	13.3459	10.8015	22.5852	7.13954	8.72717
			CL.65952.2	3.07097	39.8983	42.7066	38.0427	25.5436	29.8525	0.484	149.79*
		POD26	CL.65632.1	1.53077	4.29615	3.44704	1.87374	1.89785	2.60911	0.702179	19.00*
		POD27	CL.66884.1	9.95535	1.86188	2.25161	1.79178	2.45263	3.66265	3.98698	0.224668
		POD28	CL.62779.2	33.1895	56.9956	35.4333	26.8402	30.8791	36.6675	19.6962	0.192892
		POD29	CL.68050.1	40.1319	29.4954	18.2283	12.774	13.214	22.7687	7.36112	1.2062
		POD30	CL.62926.4	101.005	28.4383	20.9709	21.2802	22.4785	38.8345	22.2451	8.90196
			CL.66986.3	115.828	64.64	32.9755	32.9439	29.4096	55.1595	32.1525	2.49692		yes
		POD31	CL.33665.1	2.20755	3.82346	5.18448	2.11701	1.99432	3.06536	2.11054	13.2638
			CL.43040.1	4.47655	18.5475	14.8676	4.95158	5.61357	9.69136	1.7599	49.97*
		POD32	CL.56424.1	9.99755	19.4508	22.1727	18.6978	15.9093	17.2456	17.2905	11.9337
		POD33	CL.47271.1	0.0515218	0.93226	1.74698	1.41096	0.952802	1.0189	0.0576935	0
		POD34	CL.40165.2	0	0.169095	0.294351	0.163963	0.109983	0.147479	0	0
		POD35	CL.40072.2	0	0.487379	1.70239	3.73387	3.11171	1.80707	0.177685	0.048264
			CL.45812.1	0	0.0876512	0.513094	0.382164	0.607636	0.318109	0.0235812	0
		POD36	CL.46077.1	0	0.0518217	0.370159	0.482255	1.03039	0.386925	0.103992	0.0192536	yes
	LAC	LAC1	CL.11952.2	3.27503	23.8181	46.0917	111.288	129.047	62.7039	0.521231	357.8*	yes
			CL.23168.1	18.6946	14.8005	38.7034	88.3822	98.8225	51.8807	1.91056	148.28*
			CL.7081.21	11.5121	21.8119	24.2181	52.7712	74.5785	36.9784	3.12355	161.44*	yes
		LAC2	CL.50665.2	34.6566	36.7371	3.27798	1.83356	1.09796	15.5206	0.186357	1.29847
			CL.52466.1	10.3504	25.5584	26.3264	46.2411	49.7195	31.6392	4.66392	67.99*	yes
		LAC3	CL.54578.1	6.22937	11.6924	5.06768	11.1837	13.6516	9.56494	7.72364	4.15262
		LAC4	CL.50818.2	13.3007	50.7217	50.0333	54.5874	43.7471	42.478	3.65859	248.77*
			CL.55405.1	10.9593	32.8036	30.4924	30.8907	35.4064	28.1105	8.4796	76.49*
		LAC5	CL.41282.3	21.8013	36.0546	39.6056	23.9461	17.0783	27.6972	1.98178	153.09*
		LAC6	CL.47539.4	13.7131	3.92576	2.29845	4.81707	6.31479	6.21383	0.174547	1.49245
		LAC7	CL.40189.16	38.3297	31.4219	20.3492	17.7739	14.6707	24.5091	8.3235	0.639088		yes
			CL.52911.2	158.226	4.03448	1.04228	1.05688	1.14409	33.1008	0.885981	1.05017
		LAC9	CL.53214.1	9.85196	1.92007	1.36691	3.76679	5.90646	4.56244	6.10021	0.579071
		LAC10	CL.53429.1	19.9387	6.3533	3.93945	6.75464	6.85124	8.76747	4.83251	1.64151
		LAC11	CL.53466.1	0.263553	0.812805	1.45909	1.12816	1.23293	0.979306	0.595224	1.05126
		LAC12	CL.48470.13	0.681139	3.30182	3.97102	6.25547	6.09159	4.06021	1.30498	5.62635
			CL.48795.2	4.06278	20.9685	20.2722	25.1957	22.5066	18.6012	2.22061	18.4714
			CL.49479.1	11.7268	44.8746	46.6112	47.2121	37.674	37.6197	10.8608	36.3468
		LAC13	CL.53789.1	1.57377	9.04336	11.4295	13.2576	12.657	9.59226	1.63807	12.147
		LAC14	CL.53410.1	9.08563	21.7136	19.2152	19.7955	16.0383	17.1697	1.66893	14.3814
		LAC15	CL.55648.1	0.308144	1.73496	1.24298	1.46364	0.8846	1.12686	0.0267335	0.531339
		LAC16	CL.60635.1	0.835872	0.548695	0.245684	0.618339	0.522468	0.554211	4.24338	24.84*
	COMT	COMT1	CL.60598.9	91.6768	165.073	158.984	94.0381	87.9115	119.537	30.436	1.23637
			CL.65118.2	25.9838	37.0592	35.3891	28.4077	21.1905	29.6061	6.67496	0.304656
		COMT3	CL.67897.1	72.0383	128.705	144.741	156.343	157.682	131.902	179.34*	141.315	yes
		COMT4	CL.62205.1	29.2115	15.2653	11.5286	11.698	14.5414	16.449	8.13239	0
		COMT5	CL.68469.1	81.5283	23.767	9.75294	8.85683	9.37586	26.6562	6.57456	0.117108
		COMT9	CL.68056.1	0.103249	2.5296	4.72693	5.29246	3.8329	3.29703	3.89412	2.37717
	SAD	SAD1	CL.58418.3	7.78872	5.31291	2.89281	1.00115	0.66525	3.53217	0.160562	0.13069		yes
	SAMS	SAMS1	CL.33666.2	271.47	21.0294	80.3333	173.701	174.234	144.153	311.71*	9.45617
		SAMS2	CL.55146.1	168.187	383.161	445.153	387.633	319.134	340.654	38.5657	981.16*
Hub-genes of transcription factor	GATA	GATA	CL.61318.8	75.55	45.95	38.75	33.93	29.61	44.76	21.61	3.63		yes
	ERF	ERF	CL.61187.4	90.77	49.8067	34.8367	22.8867	15.9267	42.8453	103.677	25.89		yes
	bHLH	bHLH	CL.68886.4	7.28	2.7	1.22	0.826667	0.573333	2.52	0.223333	0.123333		yes
	GRF	GRF	CL.39491.4	10.6533	2.5	1.33333	0.9	1.01667	3.28067	0.143333	0.733333		yes
	NAC	NAC	CL.48211.3	2.09333	7.34	9.20333	10.95	11.0667	8.13067	0.576667	35.12	yes
